# Supplementary material for: Influence of CYP2D6, CYP2C19, and CYP2C9 Pharmacogenetics and Clinical Factors on Dose-Normalized Venlafaxine/O-Desmethylvenlafaxine Metabolic Ratio in Spanish Patients
Source: Pharmaceuticals (Basel). 2026 Jan 26;19(2):209. doi: 10.3390/ph19020209 (PMC12944365; doi:10.3390/ph19020209)
Supplement: Supplementary file 1 [file pharmaceuticals-19-00209-s001.zip]

Archive with 1 entries (1 files):
- pharmaceuticals-4100501-supplementary.pdf
